# Supplementary material for: Feather Pecking and Cannibalism in Non-Beak-Trimmed Laying Hen Flocks—Farmers’ Perspectives
Source: Animals (Basel). 2019 Jan 30;9(2):43. doi: 10.3390/ani9020043 (PMC6406704; doi:10.3390/ani9020043)
Supplement: Supplementary file 1 [file animals-09-00043-s001.zip]

Archive with 1 entries (1 files):
- animals-429707-supplementary.xlsx
