# Supplementary material for: Feather Pecking and Cannibalism in Non-Beak-Trimmed Laying Hen Flocks—Farmers’ Perspectives
Source: Animals (Basel). 2019 Jan 30;9(2):43. doi: 10.3390/ani9020043 (PMC6406704; doi:10.3390/ani9020043)
Supplement: Supplementary file 1 [file animals-09-00043-s001.zip › animals-429707-supplementary.xlsx]

## Sheet: Taul1
Questions to Finnish egg producers about pecking-related problems in laying hen flocks
Farm
Experience of egg production, years
Farm type (egg production/pullet rearing/both)
Conventional/organic production
Number of houses
First house: flock size (asked separately for all houses on farm)
First house: equipment installed, year (asked separately for all houses on farm)
First house: production type (large enriched cage > 20 hens/small enriched cage < 20 hens/aviary system/floor system) (asked separately for all houses on farm)
First house: number of tiers in aviary system (asked separately for all houses on farm)
First house: manufacturer of aviary system equipment (asked separately for all houses on farm)
Breed used on farm (Brown Nick/DeKalb/H&N Nick Chick/LSL-Classic/LSL-Lite/other breed)
Second breed used on farm
Third breed used on farm
Reason for choosing the breed (open answer)
The same breed is always used (yes/no)
Rearing own pullets (yes/no)
If farmer rears own pullets, are the chicks always from the same hatchery (yes/no)
Are pullets always from the same rearing farm (yes/no)
Did the ban of beak trimming affect hen management (yes/no)
Would you use beak trimmed hens if that were allowed (scale:1=[I would] most definitely not use to 7 [I would] most probably use)
Explanation (open answer)
Seriousness of feather pecking (Scale: 1=not serious to 7=extremely serious)
Seriousness of cannibalism (Scale: 1=not serious to 7=extremely serious)
Tolerable level of feather pecking (0%;/1-2%/3-4%/5-7%/8-10%/11-15%/16-20%/>20%)
During the past 5 years, in how many percents of flocks has feather pecking occurred at higher than tolerable level
Tolerable level of cannibalism (0%;/1-2%/3-4%/5-7%/8-10%/11-15%/16-20%/>20%)
During the past 5 years, in how many percents of flocks has cannibalism occurred at higher than tolerable level
Typical time for pecking problems (beginning/peak/end production)
Losses in egg production due to pecking problems on average (0%/1-5%/6-10%/11-20%/>20%)
Losses in egg production at highest (0%/1-5%/6-10%/11-20%/21-40%/>40%)
Mortality due to pecking problems on average (0%/1-5%/6-10%/11-20%/>20%)
Mortality due to pecking problems at highest (0%/1-5%/6-10%/11-20%/21-40%/>40%)
Number of current flocks
First flock: how many percent of hens show signs of feather pecking (0%;/1-2%/3-4%/5-7%/8-10%/11-15%/16-20%/>20%) (asked separately for all flocks on farm)
First flock: how many percent of hens show signs of cannibalism (0%;/1-2%/3-4%/5-7%/8-10%/11-15%/16-20%/>20%) (asked separately for all flocks on farm)
First flock: level of feather pecking (typical/more then typically/less that typically) (asked separately for all flocks on farm)
First flock: level of cannibalism (typical/more then typically/less that typically) (asked separately for all flocks on farm)
Effect of breed (Scale 1=not important to 7=extremely important)
Experience of different breeds (yes/no)
Easiest breed
Most difficult breed
Effect of production system (Scale 1=not important to 7=extremely important)
Experience of different production systems (yes/no)
Easiest production system
Most difficult production system
Have you noticed signs of pecking problems in pullets (almost every time/often/seldom/never)
Effect of pullet origin (Scale 1=not important to 7=extremely important)
Effect of problems during rearing period (Scale 1=not important to 7=extremely important)
Effect of poor uniformity of body weights of the pullet flock (Scale 1=not important to 7=extremely important)
Effect of age at pullet transportation to laying house (Scale 1=not important to 7=extremely important)
Optimal age of pullet transportation to laying house (open answer)
Effect of bird density (Scale 1=not important to 7=extremely important)
Effect of air dustiness (Scale 1=not important to 7=extremely important)
Effect of air ammonia (Scale 1=not important to 7=extremely important)
Effect of air humidity (Scale 1=not important to 7=extremely important)
Effect of house temperature (Scale 1=not important to 7=extremely important)
Effect of season (Scale 1=not important to 7=extremely important)
Effect of light evenness (Scale 1=not important to 7=extremely important)
Effect of light intensity (Scale 1=not important to 7=extremely important)
Effect of natural light (Scale 1=not important to 7=extremely important)
Effect of location of windows (Scale 1=not important to 7=extremely important)
Effect of inappropriate choice of lamps (Scale 1=not important to 7=extremely important)
If the effect of inappropriate choice of lamps was estimated ≥ 5, describe the problem (open answer)
Effect of perches (location, functionality) (Scale 1=not important to 7=extremely important)
If the effect of perches was estimated ≥ 5, describe the problem (open answer)
Effect of nests (location, functionality) (Scale 1=not important to 7=extremely important)
If the effect of nests was estimated ≥ 5, describe the problem (open answer)
Effect of litter material (Scale 1=not important to 7=extremely important)
Effect of litter condition (Scale 1=not important to 7=extremely important)
Effect of litter quantity (Scale 1=not important to 7=extremely important)
Effect of adding litter material (Scale 1=not important to 7=extremely important)
Best litter material (wood shawings/saw dust/peat/straw)
Other litter material
Optimal height of litter
Optimal frequency of adding litter (times/prosuction period)
Another environmental risk (not mentioned above)
Effect of farmer’s management skills (Scale 1=not important to 7=extremely important)
Effect of change of manager (Scale 1=not important to 7=extremely important)
Effect of temporary care taker (Scale 1=not important to 7=extremely important)
Effect of time spent on observing flock (Scale 1=not important to 7=extremely important)
Optimal time spent on observing flock (open answer)
Effect of feed changes (Scale 1=not important to 7=extremely important)
Effect of mistakes in feed composition (Scale 1=not important to 7=extremely important)
Effect of floury feed (Scale 1=not important to 7=extremely important)
Effect of feed quality (Scale 1=not important to 7=extremely important)
Effect of problems with drinking equipment (Scale 1=not important to 7=extremely important)
Effect of problems with feeding equipment (Scale 1=not important to 7=extremely important)
Effect of thunder (Scale 1=not important to 7=extremely important)
Effect of power failure (Scale 1=not important to 7=extremely important)
Effect of hot summer weather (Scale 1=not important to 7=extremely important)
Effect of other problems (not mentioned above) (Scale 1=not important to 7=extremely important)
Effect of mortality (Scale 1=not important to 7=extremely important)
Effect of diseases (Scale 1=not important to 7=extremely important)
Effect of ectoparasites (Scale 1=not important to 7=extremely important)
Effect of endoparasites (Scale 1=not important to 7=extremely important)
Effect of medications (Scale 1=not important to 7=extremely important)
Effect of vaccinations (Scale 1=not important to 7=extremely important)
Other problems (not mentioned above) (open answer)
Effect of removal of the pecker (Scale 1=not important to 7=extremely important)
Effect of removal of the victim (Scale 1=not important to 7=extremely important)
Effect of straw bales (Scale 1=not important to 7=extremely important)
Effect of pecking stones (Scale 1=not important to 7=extremely important)
Effect of hanging string (Scale 1=not important to 7=extremely important)
Effect of hanging objects (Scale 1=not important to 7=extremely important)
Effect of other enrichment (not mentioned above) (Scale 1=not important to 7=extremely important)
In order of importance, list the five most important measures, to prevent pecking problems
In order of importance, list the five most important intervention measures
Free comments
